# Supplementary material for: Integration of Hybridization Strategies in Pyridine–Urea Scaffolds for Novel Anticancer Agents: Design, Synthesis, and Mechanistic Insights
Source: Molecules. 2023 Jun 23;28(13):4952. doi: 10.3390/molecules28134952 (PMC10343686; doi:10.3390/molecules28134952)
Supplement: Supplementary file 1 [file molecules-28-04952-s001.zip]

Archive with 1 entries (1 files):
- molecules-2466018-supplementary.pdf
